# Supplementary material for: Inverse association of vitamin D3 levels with lung cancer mediated by genetic variation
Source: Cancer Med. 2018 May 3;7(6):2764–75. doi: 10.1002/cam4.1444 (PMC6010700; doi:10.1002/cam4.1444)
Supplement: Supplementary file 2 — Table S6. Logistic regression analysis results of SNPs significantly associated with lung cancer status, and linear regression of SNPs and 25(OH)D3 and 1,25(OH)2D3 levels in the NCI‐MD case‐control cohort. [file CAM4-7-2764-s002.xlsx]

## Sheet: logistic regression analysis
Supplementary Table 6. Logistic regression analysis results of SNPs significantly associated with lung cancer status, and linear regression of SNPs and 25(OH)D3 and 1,25(OH)2D3 levels in the NCI-MD case-control cohort.
Number	SNP ID	Gene	Genotype	N Control (%)	N Case (%)	Univariable		Multivariable*		Interaction with 25(OH)D3 levels	Interaction with 1,25(OH)2D3 levels
						OR (95% CI)	P	OR (95% CI)	P	Padditive; Pdominant; Pboth	Padditive; Pdominant; Pboth
1	rs2585439	CYP24A1, intron	AA_referent	202 (51)	174 (48)	1		1
			AG	167 (42)	139 (38)	1.0 (0.7, 1.3)	0.82	0.7 (0.5, 1.0)	0.04	0. 43; 0.001; 0.004	ns
			GG	29 (7)	53 (14)	2.1 (1.3, 3.5)	0.003	1.4 (0.8, 2.4)	0.06
							Ptrend =0.03		Ptrend =0.96
2	rs4237855	VDR, intron	AA_referent	182 (46)	153 (42)	1		1
			AG	175 (44)	158 (43)	1.1 (0.8, 1.5)	0.65	1.0 (0.7, 1.3)	0.82
			GG	41 (10)	57 (15)	1.7 (1.1, 2.6)	0.03	1.3 (0.8, 2.1)	0.22
							Ptrend =0.06		Ptrend =0.03
3	rs2853559	VDR, intron	CC_referent	190 (49)	170 (47)	1		1
			CT	160 (41)	152 (42)	1.1 (0.8, 1.4)	0.7	0.9 (0.6, 1.2)	0.38
			TT	42 (10)	40 (11)	1.1 (0.7, 1.7)	0.8	0.7 (0.4, 1.2)	0.23
							Ptrend =0.71		Ptrend =0.04
4	rs3787555	CYP24A1, intron	CC_referent	239 (61)	225 (62)	1		1
			AC	125 (32)	122 (33)	1.1 (0.8, 1.4)	0.82	0.9 (0.6, 1.2)	0.45	0.001; 0.18; 0.001	ns
			AA	27 (7)	17 (5)	0.7 (0.4, 1.3)	0.21	0.5 (0.3, 0.9)	0.03
							Ptrend =0.51		Ptrend =0.06
5	rs3787557	CYP24A1, intron	TT_referent	305 (78)	291 (80)	1		1
			CT	79 (20)	68 (19)	0.9 (0.6, 1.3)	0.58	0.7 (0.5, 1.0)	0.04	0.004; 0.22; 0.002	ns
			CC	6 (2)	6 (1)	1.1 (0.3, 1.3)	0.94	0.7 (0.2, 2.2)	0.52
							Ptrend =0.67		Ptrend =0.05
6	rs2239184	VDR, intron	TT_referent	151 (39)	108 (30)	1		1
			CT	161 (42)	184 (51)	1.6 (1.2, 2.2)	0.005	1.5 (1.0, 2.1)	0.03
			CC	75 (19)	71 (19)	1.3 (0.9, 2.0)	0.18	1.1 (0.7, 1.7)	0.62
							Ptrend =0.08		Ptrend =0.37
7	rs2107301	VDR, intron	CC_referent	229 (64)	207 (59)	1		1
			CT	101 (28)	130 (37)	1.4 (1.0, 2.0)	0.03	1.3 (0.9, 1.8)	0.11	0.007; 0.13; 0.03	0.005; 0.04; 0.02
			TT	29 (8)	17 (4)	0.7 (0.3, 1.2)	0.18	0.5 (0.3, 0.9)	0.03
							Ptrend =0.66		Ptrend =0.60
8	rs2762937	CYP24A1, intron	AA_referent	282 (74)	238 (65)	1		1
			AG	93 (24)	109 (30)	1.4 (1.0, 1.9)	0.05	1.2 (0.9, 1.7)	0.22
			GG	7 (2)	17 (5)	2.9 (1.2, 7.1)	0.02	2.3 (0.9, 5.6)	0.08
							Ptrend =0.004		Ptrend=0.05
9	rs4760658	VDR, intron	AA_referent	213 (54)	200 (55)	1		1
			AG	147 (37)	136 (37)	1.0 (0.7, 1.3)	0.92	0.7 (0.6, 1.1)	0.11
			GG	35 (9)	29 (8)	0.9 (0.5, 1.3)	0.64	0.6 (0.3, 1.1)	0.08
							Ptrend =0.70		Ptrend =0.04
10	rs6580642	VDR, intron	CC_referent	290 (73)	294 (79)	1		1
			CT	100 (25)	70 (19)	0.7 (0.5, 1.0)	0.04	0.6 (0.5, 0.9)	0.02
			TT	9 (2)	10 (2)	1.1 (0.4, 2.7)	0.84	1.0 (0.4, 2.6)	0.95
							Ptrend =0.12		Ptrend =0.06
11	rs703842	CYP27B1, near-Gene-5	TT_referent	197 (50)	156 (42)	1		1
			CT	149 (38)	165 (45)	1.4 (1.0, 1.9)	0.03	1.4 (1.0, 2.0)	0.03
			CC	47 (12)	49 (13)	1.3 (0.8, 2.1)	0.23	1.3 (0.8, 2.1)	0.21
							Ptrend =0.06		Ptrend =0.05
12	rs7967152	VDR, intron	CC_referent	151 (38)	110 (29)	1		1
			AC	168 (42)	191 (51)	1.6 (1.1, 2.2)	0.007	1.4 (1.0, 2.0)	0.03
			AA	80 (20)	74 (20)	1.3 (0.9, 1.9)	0.24	1.1 (0.7, 1.7)	0.61
							Ptrend =0.11		Ptrend =0.39
13	rs6022993	CYP24A1, intron	CC_referent	313 (78)	338 (90)	1		1
			CT	76 (19)	34 (9)	0.4 (0.3, 0.6)	<0.0001	0.7 (0.4, 1.1)	0.14	0.16; 0.30; 0.001	ns
			TT	11 (3)	2 (1)	0.2 (0.1, 0.8)	0.02	0.3 (0.1, 1.4)	0.12
							Ptrend <0.0001		Ptrend =0.04
14	rs7974353	VDR, intron	CC_referent	279 (70)	278 (74)	1		1
			CT	106 (27)	81 (22)	0.7 (0.5, 1.1)	0.12	0.7 (0.5, 1.0)	0.05
			TT	14 (3)	15 (4)	1.1 (0.5, 2.3)	0.85	1.1 (0.5, 2.3)	0.84
							Ptrend =0.32		Ptrend =0.21
15	rs10875693	VDR, intron	TT_referent	236 (60)	176 (48)	1		1
			AT	117 (30)	151 (41)	1.7 (1.3, 2.4)	0.001	1.5 (1,1, 2.0)	0.02	0.009; 0.29; 0.03	ns
			AA	42 (10)	39 (11)	1.2 (0.8, 2.0)	0.39	1.0 (0.6, 1.6)	0.83
							Ptrend =0.02		Ptrend =0.33
16	rs72072240	CYP27A1, intron	AA_referent	311 (78)	340 (91)	1		1
			A:-	78 (20)	32 (8)	0.4 (0.2, 0.6)	<0.0001	0.6 (0.4, 1.0)	0.08	0.02; 0.90; <0.0001	ns
			"-:-"	10 (2)	2 (1)	0.2 (0.1, 0.8)	0.03	0.3 (0.1, 1.4)	0.13
							Ptrend <0.0001		Ptrend =0.03
17	rs7974708	VDR, intron	TT_referent	232 (58)	175 (47)	1		1
			CT	123 (31)	159 (43)	1.7 (1.3, 2.3)	0.001	1.5 (1.1, 2.0)	0.01	0.02; 0.44; 0.05	ns
			CC	44 (11)	37 (10)	1.1 (0.7, 1.8)	0.66	0.8 (0.5, 1.4)	0.5
							Ptrend =0.04		Ptrend =0.50
18	rs11574101	VDR, intron	TT_referent	343 (87)	315 (85)	1		1
			T:-	43 (11)	49 (13)	1.2 (0.8, 1.9)	0.33	2.0 (1.2, 3.2)	0.006	0.27; 0.41; 0.03	ns
			"-:-"	9 (2)	6 (2)	0.7 (0.3, 2.1)	0.55	1.6 (0.5, 4.6)	0.41
							Ptrend =0.73		Ptrend =0.01
19	rs6730078	CYP27A1, near-Gene-3	CC_referent	307 (77)	337 (90)	1		1
			CT	80 (20)	34 (9)	0.4 (0.4, 0.6)	<0.0001	0.6 (0.4, 1.1)	0.11	0.07; 0.50; 0.001	ns
			TT	13 (3)	3 (1)	0.2 (0.1, 0.7)	0.02	0.3 (0.1, 1.2)	0.1
							Ptrend <0.0001		Ptrend =0.03
20	rs8120563	CYP24A1, near-Gene-3	AA_referent	301 (86)	326 (91)	1		1
			AT	48 (13)	31 (8)	0.6 (0.4, 1.0)	0.03	0.6 (0.4, 1.0)	0.04
			TT	1 (1)	1 (1)	0.9 (0.1, 14.8)	0.96	0.6 (0.1, 9.5)	0.7
							Ptrend =0.04		Ptrend =0.04
21	rs10623012	CYP24A1, 3'UTR	AT:AT_referent	112 (28)	104 (27)	1		1
			AT:-	196 (49)	158 (42)	0.9 (0.5, 1.2)	0.41	0.7 (0.5, 0.9)	0.03	0.05; 0.25; 0.07	ns
			"-:-"	93 (23)	119 (31)	1.4 (0.9, 2.0)	0.1	0.9 (0.6, 1.3)	0.54
							Ptrend =0.10		Ptrend =0.55
22	rs2853563	VDR, 3'UTR	GG_referent	338 (84)	325 (85)	1		1
			AG	59 (15)	51 (13)	0.9 (0.6, 1.3)	0.61	1.4 (0.9, 2.2)	0.12	0.12; 0.88; 0.01	ns
			AA	5 (1)	6 (2)	1.2 (0.4, 4.1)	0.72	2.3 (0.7, 8.1)	0.18
							Ptrend =0.82		Ptrend =0.05
23	rs4760733	VDR, intron	GG_referent	126 (34)	94 (26)	1		1
			AG	171 (45)	189 (52)	1.5 (1.1, 2.1)	0.02	1.4 (1.0, 2.1)	0.04
			AA	80 (21)	79 (22)	1.3 (0.9, 2.0)	0.18	1.3 (0.8, 1.9)	0.26
							Ptrend =0.12		Ptrend =0.19
24	rs2762940	CYP24A1, intron	AA_referent	277 (70)	219 (58)	1		1
			AC	108 (27)	130 (34)	1.5 (1.1, 2.1)	0.008	1.2 (0.9, 1.7)	0.25
			CC	13 (3)	32 (8)	3.1 (1.6, 6.1)	0.001	2.4 (1.2, 4.7)	0.01
							Ptrend <0.0001		Ptrend =0.02
25	rs2762933	CYP24A1, near-Gene-3	TT_referent	215 (54)	185 (49)	1		1
			AT	162 (41)	144 (38)	1.0 (0.8, 1.4)	0.83	0.9 (0.7, 1.2)	0.53
			AA	22 (5)	48 (13)	2.5 (1.5, 4.4)	0.001	2.0 (1.2, 3.5)	0.01
							Ptrend =0.01		Ptrend =0.15
26	rs10783218	VDR, intron	CC_referent	325 (83)	304 (83)	1		1
			CT	61 (16)	61 (16)	1.1 (0.7, 1.6)	0.77	1.7 (1.1, 2.6)	0.02	0.35; 0.02; 0.007	ns
			TT	6 (1)	3 (1)	0.5 (0.1, 2.2)	0.38	0.8 (0.2, 3.5)	0.79
							Ptrend =0.89		Ptrend =0.06
27	rs2209314	CYP24A1, intron	TT_referent	278 (70)	218 (59)	1		1	0.0449823
			CT	109 (27)	127 (35)	1.5 (1.1, 2.0)	0.01	1.2 (0.9, 1.7)	0.24
			CC	10 (3)	23 (6)	2.9 (1.4, 6.3)	0.006	2.2 (1.0, 4.8)	0.05
							Ptrend <0.0001		Ptrend =0.04
* adjusted for age, gender and race
highlighted in orange = SNPs that show a significant interaction with vitamin D3 levels
